# Supplementary material for: Severe Post-Viral Polymyositis after COVID-19 in Childhood: A Case Report and Literature Review
Source: Children (Basel). 2024 Aug 20;11(8):1011. doi: 10.3390/children11081011 (PMC11352915; doi:10.3390/children11081011)
Supplement: Supplementary file 1 [file children-11-01011-s001.zip]

Archive with 1 entries (1 files):
- children-3125302-supplementary.pdf
